# Supplementary material for: Feeding Behavior, Gut Microbiota, and Transcriptome Analysis Reveal Individual Growth Differences in the Sea Urchin Strongylocentrotus intermedius
Source: Biology (Basel). 2024 Sep 7;13(9):705. doi: 10.3390/biology13090705 (PMC11428599; doi:10.3390/biology13090705)
Supplement: Supplementary file 1 [file biology-13-00705-s001.zip]

Archive with 1 entries (1 files):
- biology-3135985-supplementary.pdf
